# Supplementary material for: Efficient Refinement of Complex Structures of Flexible Histone Peptides Using Post-Docking Molecular Dynamics Protocols
Source: Int J Mol Sci. 2024 May 29;25(11):5945. doi: 10.3390/ijms25115945 (PMC11172440; doi:10.3390/ijms25115945)
Supplement: Supplementary file 1 [file ijms-25-05945-s001.zip]

Archive with 3 entries (2 files):
- Supplementary_Files/
- Supplementary_Files/ijms-3005015-supplementary.pdf
- Supplementary_Files/Video_S1.mp4
